# Supplementary material for: Improved Specificity and False Discovery Rates for Multiplex Analysis of Changes in Strain-Specific Anti-Influenza IgG
Source: Comput Math Methods Med. 2019 Apr 15;2019:3053869. doi: 10.1155/2019/3053869 (PMC6501432; doi:10.1155/2019/3053869)
Supplement: Supplementary Materials — Supplementary Figures 1–3: simulation study results with total rejections, FDR, sensitivity, and specificity when the sample size is 30, 60, or 120 in each treatment group. [file 3053869.f1.zip]

Archive with 5 entries (5 files):
- Influenza_strain_calculation_comparison_supplemental_document.pdf
- Influenza_strain_calculation_comparison_supplemental_file.tex
- SupFigure_1_60.eps
- SupFigure_2_120.eps
- SupFigure_3_240.eps
