# Supplementary material for: Improved Specificity and False Discovery Rates for Multiplex Analysis of Changes in Strain-Specific Anti-Influenza IgG
Source: Comput Math Methods Med. 2019 Apr 15;2019:3053869. doi: 10.1155/2019/3053869 (PMC6501432; doi:10.1155/2019/3053869)
Supplement: Supplementary Materials — Supplementary Figures 1–3: simulation study results with total rejections, FDR, sensitivity, and specificity when the sample size is 30, 60, or 120 in each treatment group. [file 3053869.f1.zip › Influenza_strain_calculation_comparison_supplemental_file.tex]

\documentclass[12pt]{article}
\usepackage{amsmath}
\usepackage{graphicx,psfrag,epsf}
\usepackage{enumerate}
\usepackage{natbib}

\newcommand{\blind}{0}

\addtolength{\oddsidemargin}{-.75in}%
\addtolength{\evensidemargin}{-.75in}%
\addtolength{\textwidth}{1.5in}%
\addtolength{\textheight}{1.3in}%
\addtolength{\topmargin}{-.8in}%


\begin{document}


%\bibliographystyle{natbib}

\def\spacingset#1{\renewcommand{\baselinestretch}%
{#1}\small\normalsize} \spacingset{1}

\begin{center}
{\large\bf SUPPLEMENTAL MATERIALS}
\end{center}


\begin{description}
\item[Title:] \textbf{Improved Specificity and False Discovery Rates for Multiplex Analysis of Changes in Strain Specific Anti-Influenza IgG}

%\item[Supplementary Figure 1: ] The study design of the prospective clinical trial of H5 influenza vaccination (DMID 08-0059) with an intramuscular inactivated A/Indonesia/5/05 (A/Ind05) H5 influenza vaccine. 

\item[Supplementary Figure 1 - 3:] The simulation study results with total rejections, FDR, sensitivity, and specificity When the sample size is $30$, $60$, or $120$ in each treatment group. 

\end{description}

\newpage

%\begin{figure}
%\setlength{\fboxsep}{0pt}%
%\setlength{\fboxrule}{0pt}%
%\centering 
%\includegraphics[scale = 1.0]{suplymentary_figure_1.eps}
%\caption{Study design of the prospective clinical trial of H5 influenza vaccination (DMID 08-0059) with an intramuscular inactivated A/Indonesia/5/05 (A/Ind05) H5 influenza vaccine. The inactivated A/Indonesia/5/05 (A/Ind05) intramuscular influenza vaccine was used to vaccinate all subjects in the three cohorts. The inactivated subvirion influenza A/Vietnam/1203/04 (A/Vie04) vaccine in 2005\textendash 2006 was used to vaccinate the primed and the multiple boost groups. The baculovirus expressed recombinant influenza A/Hong Kong/156/97 vaccine (A/HK97) in 1997\textendash 1998 was also used to vaccinate the multiple primed group. The unprimed group was vaccinated the A/Ind05 vaccine, and a second booster vaccine at 28 days. Blood samples were collected as shown in the orange blocks: before vaccination (Day 0) and on days 7, 14, 28, 56, and 180 after vaccination. For the unprimed group, blood samples were collected before vaccination (Day 0) and on days 7, 14, and 28 before boosting on day 28 and then on days 7 (Day 35), 14 (Day 42), 28 (Day 56), and 180 (Day 208) after boosting.}
%\label{SF1}
%\end{figure}

\begin{figure}
\setlength{\fboxsep}{0pt}%
\setlength{\fboxrule}{0pt}%
\centering 
\includegraphics[scale = 0.50]{SupFigure_1_60.eps}
\caption{Simulation results on total rejection, FDR, sensitivity, and specificity under different simulation settings with sample size of $30$ in each group.}
\label{SF1}
\end{figure}

\begin{figure}
\setlength{\fboxsep}{0pt}%
\setlength{\fboxrule}{0pt}%
\centering 
\includegraphics[scale = 0.50]{SupFigure_2_120.eps}
\caption{Simulation results on total rejection, FDR, sensitivity, and specificity under different simulation settings with sample size of $30$ in each group. The FDRs for comparing different groups were markedly smaller when the strain subtype variations were considered in the data analysis, especially when the proportion of true differences between treatment groups ($\pi_1$) were small. The specificities were much larger when the strain subtype diffrences were taken into account.}
\label{SF2}
\end{figure}

\begin{figure}
\setlength{\fboxsep}{0pt}%
\setlength{\fboxrule}{0pt}%
\centering 
\includegraphics[scale = 0.50]{SupFigure_3_240.eps}
\caption{Simulation results on total rejection, FDR, sensitivity, and specificity under different simulation settings with sample size of $30$ in each group. The FDRs for comparing different groups were markedly smaller when the strain subtype variations were considered in the data analysis, especially when the proportion of true differences between treatment groups ($\pi_1$) were small. The specificities were much larger when the strain subtype diffrences were taken into account.}
\label{SF3}
\end{figure}

\end{document} 
